# Supplementary material for: Feature selection and causal analysis for microbiome studies in the presence of confounding using standardization
Source: BMC Bioinformatics. 2021 Jul 6;22:362. doi: 10.1186/s12859-021-04232-2 (PMC8261956; doi:10.1186/s12859-021-04232-2)
Supplement: Supplementary file 2 — Additional file 2: R Code. R and R markdown code for all simulation studies and data analysis. [file 12859_2021_4232_MOESM2_ESM.zip]

Archive with 8 entries (8 files):
- 01_run_simulation.R
- __MACOSX/._01_run_simulation.R
- 02_simulation_analysis.R
- __MACOSX/._02_simulation_analysis.R
- 03_simulation_AUC.R
- __MACOSX/._03_simulation_AUC.R
- 04_real_data_analysis.Rmd
- __MACOSX/._04_real_data_analysis.Rmd
